# Supplementary material for: Psychiatric manifestations in moyamoya disease: more than a puff of smoke? a systematic review and a case-reports meta-analysis
Source: Front Psychiatry. 2024 Mar 21;15:1371763. doi: 10.3389/fpsyt.2024.1371763 (PMC10995700; doi:10.3389/fpsyt.2024.1371763)
Supplement: Supplementary Table 1 — PICOS criteria. [file DataSheet_1.zip]

Archive with 4 entries (4 files):
- Supplementary Table 1.DOCX
- Supplementary Table 2.XLSX
- Supplementary Table 3.XLSX
- Supplementary Table 4.DOCX
