# Supplementary material for: Psychiatric manifestations in moyamoya disease: more than a puff of smoke? a systematic review and a case-reports meta-analysis
Source: Front Psychiatry. 2024 Mar 21;15:1371763. doi: 10.3389/fpsyt.2024.1371763 (PMC10995700; doi:10.3389/fpsyt.2024.1371763)
Supplement: Supplementary Table 1 — PICOS criteria. [file DataSheet_1.zip › Supplementary Table 2.XLSX]

## Sheet: Data
First author and year	Psychiatric symptoms	Anxiety/depression 1: yes, 0: no	Psychosis/delusions 1: yes, 0: no	Neurological symptoms	If drug abuse:			Demographics						Sample		MMD diagnosis following :					Suzuki staging system						Vascular Territory involved (ICA, MCA, ACA, PCA, R/L:right/left, bilateral if NOS..)	Evidence of TIA	Evidence of brain hemorrage, if yes and available: localization	Evidence of brain ischemia, if yes and available: localization	Brain hemorrhage or ischemic stroke: 1	Predominant R hemisphere involvement only=1	Predominant L hemisphere involvement only=1	Patient and family history				Authors' interpretation on the association between MMD/psychiatry symptoms	response of psychiatric symptoms to surgery?	response of psychotic symptoms to antipsychotics/psychotropic medication? which?	Other relevant findings	Stressor (time before symptoms if available)	Selection	Ascertainment		Causality
					Cumulated dose of substances (mean)	Number of months of use (mean)	Substance abuse? If yes which?	age at first neurological symptoms onset	age at first psychiatric symptoms onset	age at MMD diagnosis	MMD_beforePSY	Minimal delay between psychiatric symptoms and MMD diagnosis (MMD-psy=delay; d=days, y=years)	Ethnicity/Nationality	Sample size	Sex	Isolated psychiatric symptoms	Prior psychiatric symptoms, followed by neurological symptoms	Prior neurological symptoms, followed by psychiatric symptoms	Concomitant psychiatric and neurologic signs or symptoms (<1 month)	Isolated neurologic signs or symptoms or First neuroimagery	1	2	3	4	5	6								Laterality (R:Right or L:Left-Handed)	Prior patient's psychiatric diagnosis	Prior patient's somatic diagnosis	Previous family history of psychiatric symptoms, if yes, which						Does the patient(s) represent(s) the whole experience of the investigator (centre) or is the selection method unclear to the extent that other patients with similar presentation may not have been reported?	2. Was the exposure adequately ascertained? (angiogram, neuro..)	3. Was the outcome adequately ascertained? (psy, dsm, icd...)	4. Were other alternative causes that may explain the observation (e.g. other somatic origins of psychiatric symptoms) ruled out?	5. Was there a challenge/rechallenge phenomenon?	6. Was there a dose–response effect?	7. Was follow-up long enough for outcomes to occur?
Wu 2021	Delusion of persecution, AHVH	0	1	No	NG	NG	NG	NA	11	26	0	15y	NG	1	F	Yes	No	No	No	No	NG	NG	NG	NG	NG	NG	LMCA	No	No	No	0	0	1	NG	No	No	NG	Psychosis as sole psychiatric manifestation of MMD	NA	Yes, clozapine	Left hemisphere hypoperfusion. No response to quetiapine nor aripiprazole.	Physical exercise	0	1	1	1	1	1	0
Sanchez 2021	Depression, fantastical delusions, AH	1	1	Right hemiparesis, mixed aphasia	NG	NG	NG	34	37	26	1	-3y	Caucasian	1	M	No	No	Yes	No	No	NG	NG	NG	NG	NG	NG	ICA, MCA, LACA	No	No	Yes, bihemispheric cortical and subcortical lesions, left stroke	1	0	1	NG	No	MMD	No	Atypical psychosis due to MMD	No	Yes, olanzapine	No relapse 2 m after stopping treatment.	NG	0	1	1	1	1	1	1
Navkhare 2020	Mania (psychotic)	0	1	Headache	NG	NG	NG	30	24	34	0	10y	NG	1	F	No	Yes	No	No	No	NG	NG	NG	NG	NG	NG	ICA, MCA, ACA	No	No	Yes, left frontal	1	0	1	NG	No	No	NG	Atypical clinical presentation of mood disorder associated with MMD	NA	Yes, olanzapine	Mood symptoms controlled at FU under lithium and valproate	NG	0	1	1	1	1	1	0
Richards 2019	Psychosis	0	1	Neuropsychological impairment	NG	NG	NG	54	54	54	0	3w	Chinese	1	F	No	No	No	Yes	No	NG	NG	NG	NG	NG	NG	ICA, MCA, ACA	No	No	Yes, multiple cortical infarct, predominantly left	1	0	1	NG	No	No	No	NG	NG	No, olanzapine	NG	Father's death (2w)	0	1	1	1	1	1	0
Chaughtai 2019	Anxiety	1	0	Remitting slurred speech and right-sided facial droop	NG	NG	NG	28	28	28	0	21d	Caucasian	1	F	No	No	No	Yes	No	NG	NG	NG	NG	NG	NG	LMCA, LACA	No	No	Yes, LMCA	1	0	1	NG	Depression	breast fibroadenoma	No	Anxiety as a symptoms of MMD	NG	NA	NG	NG	0	1	0	1	1	1	0
Singh 2019	Delusion of persecution	0	1	Headache, neuropsychological deficits (agnosia, apraxia)	NA	NA	No	19	19	22	0	3y	Asian	1	F	No	No	Yes	No	No	NG	NG	NG	NG	NG	NG	ICA, MCA, ACA	No	No	Yes, left hemispheric	1	0	1	NG	No	No	NG	Delusions as symptoms of MMD-associated stroke	NA	No, olanzapine, haloperidol	NG	NG	0	1	0	1	1	1	0
Mughal 2014	Depression, suicidal thoughts	1	0	TIA, left hemisyndrome	NA	NA	No	18	12	12	NG	NG	NG	1	F	No	No	No	Yes	No	NG	NG	NG	NG	NG	NG	NG	Yes, left hemibody	No	No	0	1	0	NG	No	No	Depression	Recurrent depression as a symptom of MMD	No	NA	Improvement of depression after sertraline	NG	0	1	1	1	1	1	0
Gnanavel 2013	Delusion of persecution , AH	0	1	Sensory deficits	NG	NG	NG	7	8	7	1	-1y	Asian	1	M	No	No	Yes	No	No	NG	NG	NG	NG	NG	NG	LMCA	No	No	Yes	1	0	1	NG	No	MMD	No	Organic psychosis was retained. An independent psychotic disorder was ruled out considering the onset and course of illness; absence of family history of psychiatric illness and history of psychiatric symptoms.	NA	Yes, risperidone	No relapse at 2 w FU under treatment	NG	0	1	1	1	1	1	0
Behere 2012	Mania (non psychotic)	0	0	Central facial palsy	NG	NG	NG	16	16	16	0	3m	NG	1	M	No	No	No	Yes	No	NG	NG	NG	NG	NG	NG	LICA, LMCA	No	No	Yes	1	0	1	NG	No	No	NG	Atypical presentation due to interaction between MMD and mood disorder	NA	Yes, valproate	No relapse at 6 m FU under treatment	NG	0	1	1	1	1	1	1
Lubman 2003	Psychosis	0	1	No	NG	NG	THC	NA	21	23	0	2y	Vietnamese	1	M	Yes	No	No	No	No	NG	NG	NG	NG	NG	NG	ICA, MCA, ACA	No	No	No	0	0	0	NG	Paranoid Schizophrenia	No	Psychosis	Atypical presentation due to interaction between MMD and SCZ	NA	Yes, risperidone	Mild posterior parietal hypoperfusion	NG	0	1	1	1	1	1	0
Lee 2011	confabulation, inappropriate behavior, mood symptoms	1	1	transient right hemiparesis	NG	NG	NG	45	45	45	0	3w	NG	1	F	No	Yes	No	No	No	NG	NG	NG	NG	NG	NG	ICA, MCA	No	No	Yes, left frontal	1	0	1	R	No	No	NG	Fluctuanting frontal symptoms associated with hypoperfusion of frontal lobe during emotionally stressful situation	NA	NA	Partial improvement of mood with unspecified mood stabilizer	Emotional stressors	0	1	1	1	1	1	0
Klasen 1999	Delusion of persecution, AHVH	0	1	No	NG	NG	NG	NA	16	16	0	10d	European	1	M	Yes	No	No	No	No	NG	NG	NG	NG	NG	NG	LICA, LMCA, LACA	No	No	No	0	0	1	R	No	No	No	Psychotic symptoms as the sole manifestation of Moyamoya	NA	Yes, triuoperazine	No relapse at 1 y FU without treatment	Physical exertion (1d)	0	1	1	1	1	1	1
McDade 1991	Delusion of persecution , AH	0	1	Right hemiplegia	NA	NA	No	7	19	7	1	-12y	Asian	1	M	No	No	Yes	No	No	NG	NG	NG	NG	NG	NG	NG	No	No	Yes, left cortical	1	0	1	NG	No	MMD	brief reactive psychosis	SCZ as symptoms of MMD-associated stroke in the dominant hemisphere	NA	Yes, chlorpromazine	Stable at 2 y FU with treatment	NG	0	1	1	1	1	1	1
D’netto 1981	Psychosis	0	1	Involontary movements	NG	NG	NG	11	11	11	0	2m	Asian	1	M	No	No	Yes	No	No	NG	NG	NG	NG	NG	NG	ICA, ACA	No	No	No	0	0	0	NG	No	No	NG	SCZ as symptoms of MMD	NA	Yes, phenobarbitone	Fenotiazide not effective. Stable with phenobarbitone at 1 y FU.	NG	0	1	0	0	1	1	1
Nagata 2007	Aggressive and labile personality change	0	0	Left hemiparesthesia	NG	NG	NG	50	50	50	1	-1w	NG	1	M	No	No	Yes	No	No	NG	NG	NG	NG	NG	NG	RACA, RMCA	No	No	Yes, right frontal lobe	1	1	0	NG	No	No	No	Impulsiveness and aggressiveness resulting from right frontal lobe stroke	NA	Yes, benzodiazepines	Stable at 1 y FU with carbamazepine.	NG	0	1	0	1	1	1	1
Ghignone 2015	Catatonia	0	0	No	NG	NG	NG	NA	30	30	0	1w	African American	1	F	Yes	No	No	No	No	NG	NG	NG	NG	NG	NG	ICA, MCA, RPCA	No	No	No	0	0	0	NG	No	sickle cell disease complicated of dilated cardiomyopathy and hemocromathosis	NG	Catatonia resulting from moyamoya syndrome	NA	Yes, benzodiazepines	Stable 2 m after ECT.	NG	0	1	1	1	1	1	1
McCreary 2021	Autism	0	0	Faciobrachial transiet hemiparesis	NG	NG	NG	7	NG	7	NG	NG	NG	1	M	No	Yes	No	No	No	NG	NG	NG	NG	NG	NG	ICA	No	No	Yes, multifocal	1	0	0	NG	Autism	No	NG	NG	NG	NA	NG	NG	0	1	0	1	1	1	0
Patra 2019	Inattention and hyperactivity	0	0	recurrent generalized seizures and headaches	NG	NG	NG	11	11	14	0	3y	NG	1	M	No	No	No	Yes	No	NG	NG	NG	NG	NG	NG	ICA	No	No	No	0	0	0	NG	No	No	NG	Difficulty sustaining attention due to hypoperfusion of the frontal lobe	No	Atomoxetine	Surgical revascularization relieved headaches, not ADHD symptoms.	NG	0	1	1	1	1	1	1
Mohapatra 2016	Subsyndromal inattention, emotional lability, and hyperactivity	0	0	recurrent focal seizures and headaches	NG	NG	NG	9	10	14	0	4y	NG	1	M	No	No	Yes	No	No	NG	NG	NG	NG	NG	NG	ICA	No	No	No	0	0	0	NG	No	No	NG	Potential association between subsyndromal ADHD symptoms and MMD	NG	oxcarbazepine 600 mg/day was useful in our patient for both control of seizures and behavioral problems	NG	NG	0	1	1	1	1	1	0
Wunderle 2017	Anxiety	1	0	paresthesias	NG	NG	NG	40	40	40	0	2m	NG	1	F	No	No	No	Yes	No	NG	NG	NG	NG	NG	NG	ICA, MCA	No	No	Yes, bilateral MCA	1	0	0	NG	Yes	Diabetes, Grave's disease with poorly controlled hyperthyroidism	NG	NG	NA	NA	Increased cerebral metabolism or oxygen consumption in response to thyroid hormones may exacerbated MMD symtpoms.	NG	0	1	0	0	1	1	0
Lai 2018	Catatonic depression	1	0	migraine, hemorrhagic strokes	NG	NG	NG	22	33	34	0	1y	Chinese	1	F	No	No	Yes	No	No	NG	NG	NG	NG	NG	NG	ICA	No	Yes, bilateral cortical	No	1	0	0	NG	No	Left hemorragic stroke	hemorrhagic strokes on her paternal side of the family	Depression as a manifestation of hemorrhagic MMD in left hemisphere	NA	Yes, mirtazapine, clonazepam, lorazepam and risperidone	Loxapine and mirtazapine yielded no improvement, RNF213 gene mutation.	NG	0	1	1	1	1	1	1
Lee 2012	Psychogenic dizziness	0	0	No	NG	NG	NG	NA	28	25	1	-3y	Korean	1	M	Yes	No	No	No	No	NG	NG	NG	NG	NG	NG	MCA	No	No	No	0	0	0	NG	No	MMD	NG	NG	No	Yes, benzodiazepines	NG	NG	0	1	0	0	1	1	0
Bendre 2019	Depression, anger outburst with circumstantial amnesia	1	0	Seizures	NG	NG	NG	11	12	14	0	2y	Indian	1	F	No	No	Yes	No	No	NG	NG	NG	NG	NG	NG	NG	No	No	No	0	NG	NG	NG	No	tubercular meningitis	No	Depressive symptoms may be the presenting symptoms of MMD	NA	Yes, escitalopram	NG	NG	0	1	0	0	1	1	0
Lin 2020	Panic symptoms	1	0	No	NG	NG	NG	NA	10	12	0	2y	Chinese-American	1	M	Yes	No	No	No	No	NG	NG	NG	NG	NG	NG	ICA, ACA, MCA	No	No	No	0	0	0	NG	No	No	No	Panic symptoms as the first MMD manifestation	NG	NG	NG	NG	0	1	1	1	1	1	0
Schwarz 2010	Depression, anxiety, self-cutting behaviors	1	0	Headache	NG	NG	NG	15	24	15	1	-9y	Caucasian	1	F	No	No	Yes	No	No	NG	NG	NG	NG	NG	NG	ICA, ACA, MCA	Yes	No	Yes, left caudate head	1	0	1	R	ADHD	Dysmennhorea	Depression (sisters)	NG	No	No, clonazepam, valproic acid, gabapentin	NG	NG	0	1	0	1	1	1	0
Bose 2019	Tourette's syndrome	0	0	No	NG	NG	NG	NA	4.3	5.8	0	1.5y	NG	1	M	Yes	No	No	No	No	NG	NG	NG	NG	NG	NG	LICA, LMCA	No	No	Yes, multifocal (Multiple ischaemic lesions involving the basal ganglia, especially the caudate nuclei and frontoparietal cortical areas along the middle cerebral artery–posterior cerebral artery watershed territory, predominantly on the left side)	1	0	1	NG	No	NG	NG	Association of paediatric Tourette’s syndrome with MMD	Yes	NA	NG	Yes	0	1	1	1	1	1	1
Gomez 1987	History of depression	1	0	Productive aphasia	NG	NG	Yes, NOS	31	NG	31	NG	NG	NG	1	F	No	Yes	No	No	No	NG	NG	NG	NG	NG	NG	ICA	Yes, left caudate head	No	No	0	0	1	NG	Depression	Rheumatic fever	NG	NG	NG	NG	NG	NG	0	1	0	0	1	1	0
DeDios-Stern 2019	ADHD, separation anxiety	0	0	Absence seizures	NG	NG	NG	2.5	4	5.8	0	1.8y	Latina	1	F	No	No	No	No	No	NG	NG	NG	NG	NG	NG	ACA, MCA	No	No	Yes, left cerebellar hemisphere	1	0	1	NG	No	NF1 with optic gliomas	NG	NG	Improvement in her behavior, with fewer emotional outbursts and less separation anxiety.	Yes, levetiracetam	NG	Yes, immigration	0	1	1	1	1	1	1
Koda 2021	Capgras syndrome	1	1	headache and aphasia	NG	NG	NG	51	51	51	1	-3d	NG	1	F	No	No	No	Yes	No	NG	NG	NG	NG	NG	NG	ICA, ACA	No	No	Yes, left frontal lobe	1	0	1	NG	No	No	NG	Frontal hypoperfusion due to MMD may explain the symptoms	NG	Yes, quetipaine	NG	NG	0	1	1	1	1	1	1
[truncated: 2 more columns]

## Sheet: Sheet1
NG	F	NG, F
Caucasian	M	Caucasian, M
NG	F	NG, F
Chinese	F	Chinese, F
Caucasian	F	Caucasian, F
Asian	F	Asian, F
NG	F	NG, F
Asian	M	Asian, M
NG	M	NG, M
Vietnamese	M	Vietnamese , M
NG	F	NG, F
European	M	European, M
Asian	M	Asian, M
Asian	M	Asian, M
NG	M	NG, M
African American	F	African American , F
NG	M	NG, M
NG	M	NG, M
NG	M	NG, M
NG	F	NG, F
Chinese	F	Chinese, F
Korean	M	Korean, M
Indian	F	Indian, F
Chinese-American	M	Chinese-American , M
Caucasian	F	Caucasian, F
NG	M	NG, M
NG	F	NG, F
Latina	F	Latina, F
NG	F	NG, F

## Sheet: Abbreviations
ADHD	attention deficit hyperactivity disorder
AHVH	audio/visual hallucinations
ECT	Electroconvulsive therapy
FU	Follow-up
MMD	Moya-moya disease
NA	Not applicable
NF1	Neurofibromatosis 1
NG	Not given
NOS	not otherwise specifies
SCZ	Schizophrenia
TIA	Transient Ischemic Attack
THC	cannabis
R/LICA	right/left Internal carotid artery
R/L MCA	right/left middle cerebral artery
R/LACA	right/left anterior cerebral artery
R/LPCA	right/left posterior cerebral artery
