# Supplementary material for: Psychiatric manifestations in moyamoya disease: more than a puff of smoke? a systematic review and a case-reports meta-analysis
Source: Front Psychiatry. 2024 Mar 21;15:1371763. doi: 10.3389/fpsyt.2024.1371763 (PMC10995700; doi:10.3389/fpsyt.2024.1371763)
Supplement: Supplementary Table 1 — PICOS criteria. [file DataSheet_1.zip › Supplementary Table 3.XLSX]

## Sheet: Data
First author and year	Study type	Suzuki staging system (%)						Vascular Territory involved (%)												Stroke (%)	TIA (%)	Other neurological alterations/signs/symptoms	type and prevalence of psychiatric comorbidities (%) in MMD patients							type and prevalence of psychiatric symptoms (%, if given) in MMD patients						Psychiatric score	If drug abuse:		Demographics at presentation						Laterality (% of right-handed)	Relevant Sample			Main statistical analysis
		1	2	3	4	5	6	ICA bilateral	ACA bilateral	MCA bilateral	PCA bilateral	ICA right	ICA left	ACA right	ACA left	MCA right	MCA left	PCA right	PCA left				mood disorders	anxiety disorders	psychotic disorder	drug abuse disorder	neurodevelopmental disorders	personality disorders	other psychiatric disorders	mood symptoms	anxiety symptoms	psychotic symptoms	drug use	personality traits	other psychiatric symptoms		Cumulated dose of substances (mean)	Number of months of use (mean)	Median age	Mean age	Mean age at first psychiatric symptoms onset	Mean age at MMD diagnosis	Mean delay between psychiatric symptoms and MMD diagnosis	Ethnicity		Sample size	Number of females	Percentage of females
Haas 2022	retrospective	NG	NG	NG	NG	NG	NG	NG	NG	NG	NG	NG	NG	18	17	31	28	3	3	NG	NG	Neuropsychological	NG	NG	NG	NG	NG	NG	NG	0.3	NG	0.34	NG	NG	obsessive–compulsive disorder (39.3%), abnormal emotional role function (34.4%),	BDI-II , SCL90R	NG	NG	38	NG	NG	> 18	NG	Caucasian 91%, Asian 9%	NG	67	50	0.746	chi-squared test
Wang 2023	cross-sectional	NG	NG	NG	NG	NG	NG	NG	NG	NG	NG	NG	NG	NG	NG	NG	NG	NG	NG	Yes	Yes	Neuropsychological	NG	NG	NG	NG	NG	NG	NG	Yes	Yes	NG	NG	NG	NG	NG	NG	NG	NG	NG	NG	NG	NG	NG	NG	39	NG	NG	SVM
Po 2022	Prospective	NG	NG	NG	NG	NG	NG	NG	NG	NG	NG	NG	NG	NG	NG	NG	NG	NG	NG	0.49	0.26	headache (18%), seizures (14%), movement disorder (5%)	No	0.0153846	No	No	0.0461538	No	No	NG	NG	NG	NG	NG	Sleep disturbance (0.03)	NG	NG	NG	NG	7.4	NG	7.4	NG	Caucasian 51/65 (78%), Asian 9/65 (14%), African 5/65 (8%)	NG	65	34	0.523077	Mann–Whitney/Fisher tests
Zhao 2021	cross-sectional	NG	NG	NG	NG	NG	NG	NG	NG	NG	NG	NG	NG	NG	NG	NG	NG	NG	NG	Yes	NG	NG	NG	NG	NG	NG	NG	NG	NG	Yes	Yes	NG	NG	NG	NG	HADS	NG	NG	NG	50	NG	NG	NG	NG	NG	411	205	0.498783	LASSO regression model, OR
Karzmark 2012	retrospective	No	No	Yes	Yes	Yes	Yes	NG	NG	NG	NG	NG	NG	NG	NG	NG	NG	NG	NG	No	No	NG	NG	NG	NG	NG	NG	NG	NG	0.28	0.29	NG	NG	NG	NG	BDI–II , BAI	NG	NG	NG	36	NG	NG	NG	white (n=20), Asian (5), black (3), and other (2)	0.451613	30	24	0.8	z-scores
Festa 2010	cross-sectional	NG	NG	NG	NG	NG	NG	0.52	0.103448	0.206897	0.0344828	0.0689655	No	No	0.0689655	0.0689655	0.103448	No	No	0.76	0.17	syncope 7%	0.09	No	No	No	No	No	No	0.36 minimal, 0.36 mild, 0.12 moderate, 0.16 severe	NG	NG	NG	NG	NG	BDI-II or the Centers for Epidemiological Studies Depression scale	NG	NG	NG	40	NG	NG	NG	59% Caucasian, 10% African-American, 10% Hispanic, and 21% Asian	0.79	29	18	0.62069	z-scores
Li 2021	cross-sectional	NG	NG	NG	NG	NG	NG	NG	NG	NG	NG	NG	NG	NG	NG	NG	NG	NG	NG	No	No	No	No	No	No	No	No	No	No	Yes	Yes	NG	NG	NG	NG	HADS	NG	NG	NG	50	NG	NG	NG	NG	1	17	14	0.823529	t-test , Pearson correlation
Liu 2018	cross-sectional	NG	NG	NG	NG	NG	NG	NG	NG	NG	NG	NG	NG	NG	NG	NG	NG	NG	NG	NG	NG	NG	NG	NG	NG	NG	NG	NG	NG	0.46	0.5	NG	NG	NG	PTSD 0.475	HADS, PCL-S	NG	NG	NG	43	NG	NG	NG	NG	NG	120	66	0.55	chi-square test, Mann-Whitney, Binary logistic regression
Yang 2020	cross-sectional	NG	NG	NG	NG	NG	NG	NG	NG	NG	NG	NG	NG	NG	NG	NG	NG	NG	NG	NG	NG	NG	NG	NG	NG	NG	NG	NG	NG	Yes	Yes	NG	NG	NG	NG	HADS	NG	NG	NG	40	NG	NG	NG	NG	NG	93	66	0.709677	t test
Oh 2012	cross-sectional	NG	NG	NG	NG	NG	NG	NG	NG	NG	NG	NG	NG	NG	NG	NG	NG	NG	NG	0.65	NG	NG	NG	NG	NG	NG	NG	NG	NG	0.52	0.49	NG	NG	0.49	Somatization 0.52	KMPI	NG	NG	19	19	NG	8.8	NG	NG	NG	37	0	0	t test
Su 2013	Prospective	0	0.230769	0.307692	0.384615	0.0769231	0	NG	NG	NG	NG	NG	NG	NG	NG	NG	NG	NG	NG	Yes	NG	NG	NG	NG	NG	NG	NG	NG	NG	0.73	0.31	NG	NG	NG	Phobia, OCD	SCL-90, SAS, SDS	NG	NG	NG	44	NG	NG	NG	Chinese	NG	26	12	0.461538	Mann-Whitney, Multiple logistic regression model
Yang 2020b	cross-sectional	NG	NG	NG	NG	NG	NG	NG	NG	NG	NG	NG	NG	NG	NG	NG	NG	NG	NG	NG	NG	NG	NG	NG	NG	NG	NG	NG	NG	Yes	Yes	NG	NG	NG	NG	K-HADS	NG	NG	NG	42	NG	NG	NG	NG	NG	109	78	0.715596	t-test , Pearson correlation
[truncated: 14 more columns]

## Sheet: Abbreviations
ADL	activities of daily living
(K-)HADS	(Korean version of ) Hospital Anxiety and Depression Scale
BAI	Beck Anxiety Inventory
BDI-II	Beck Depression Inventory IIc
HC	Healthy controls
KMPI	Korean military multiphasic personality inventory test
LASSO	least absolute shrinkage and selection operator
OCD	obsessive-compulsive disorder
OR	odds ratio
PCL-S	PTSD Checklist Specific for Stressors
R/LICA	right/left Internal carotid artery
R/L MCA	right/left middle cerebral artery
R/LACA	right/left anterior cerebral artery
R/LPCA	right/left posterior cerebral artery
SAS	Self-rating Anxiety Scale
SCL90R	Symptom Checklist-90-R
SD	standard deviation
SDS	Self-rating Depression Scale
SVM	support vector machines
